# Supplementary material for: Yellow-Green Leaf 19 Encoding a Specific and Conservative Protein for Photosynthetic Organisms Affects Tetrapyrrole Biosynthesis, Photosynthesis, and Reactive Oxygen Species Metabolism in Rice
Source: Int J Mol Sci. 2023 Nov 25;24(23):16762. doi: 10.3390/ijms242316762 (PMC10706213; doi:10.3390/ijms242316762)
Supplement: Supplementary file 1 [file ijms-24-16762-s001.zip › Supplementary Table S1.xlsx]

## Sheet: Sheet1
Table S1. Primers for map-based cloning.
Primer name	Forward primer(5'-3')	Reverse primer(5'-3')
Chr03MM2146	GCAACCTGTTCTCGCTGAAGTAGC	GCCATTGGAGGATCCAAGATAAGC
Chr03MM2162	ACTTGAACGAACTACACCAGGAAGC	TGACGGCTGAGCACCTAACC
Chr03MM2192	GCGCGATAAACGTTTGAGAGAAGG	AAATCAGTCGCGGTTGCTGTCC
Chr03MM2665	TGCGTGTTAATGCTAGGCAAGG	CACCATGCAGGTAAGCATAAAGC
Chr03MM2717	GGCGAGCAGAAGTATAATCCAGAAGG	CGCTTGTGGCTTACTGGCTTGG
Chr03MM3445	CAAAATCAGTTGCTGCCAAA	AAATTGCTGAAAATACGCCG
Chr03MM3524	TTGGAATAGAGCGCTTGTCA	ATCCAAGCAAATTCCCACAG
3M07992	GATCGAGCAATTAGGTCTTG	GGCGGGTTCATATCTAAAAT
3M08019	GCTGTCTCTGAAACCAACAT	TTTCCTTTCAGTTCTCGTGT
3M08063	ACGAAATCGAGAAATTCACA	CTAGGCCAGAGGTGCAAT
3M08131	CTGTCCAATTATAAGCGCAG	TCACGCATAAAGTACAATTC
3M08143	CTTCGTACCACAGCTTTTCT	GTATGGGTGTAGCCGTGTAG
3M08175	ACAAATAGCAACTAGCAGCC	CCATCTAAAACGACCAAATC
3M08189	GTACAGACAAACAAAAGGGG	GGAGCGTAATCAACGTATTT
3M08194	AAATCTCTACATTCGTGGAC	TACGTTCCCCTCAACTAAAA
3M08216	GAGGAGTGTACATGGTGGAT	ACGAACGACTCCACTTTTAG
