# Supplementary material for: Yellow-Green Leaf 19 Encoding a Specific and Conservative Protein for Photosynthetic Organisms Affects Tetrapyrrole Biosynthesis, Photosynthesis, and Reactive Oxygen Species Metabolism in Rice
Source: Int J Mol Sci. 2023 Nov 25;24(23):16762. doi: 10.3390/ijms242316762 (PMC10706213; doi:10.3390/ijms242316762)
Supplement: Supplementary file 1 [file ijms-24-16762-s001.zip › Supplementary Table S2.xlsx]

## Sheet: Sheet1
Table S2. The primer sequences for qRT-PCR.
Gene name	Forward primer(5'-3')	Reverse primer(5'-3')	Function
OsCatA	CAACCGCAACGTCGACAACTTCTT	TTCACCGGCAGCATCAGGTAGTTT	ROS scavenge genes
OsCatB	GCTTGCTTTCTGCCCAGCGATAAT	AAATAGTTTGGGCCAAGACGGTGC
OsAPX1	AGGTGCCACAAGGAAAGATCTGGT	TCAGCAGGGCTTTGTCACTAGGAA
OsAPX2	TGGGAAGATGCCACAAGGAGAGAT	TCCGCAGCATATTTCTCCACCAGT
OsSODA	ATCTGGATGGGTGTGGCTAGCTTT	AGTACGCATGCTCCCAGACATCAA
OsSODB	TCCGCCGTATAAACTTGATGCCCT	TGGGTTGCCGTTGTTGTATGCTTC
OsPOD1	ACGTCGGGGTCGCCAACAAC	CGAACTCGTCCACCGACGCC
GSA	ATGGAGCCTGGAACCTACGA	AGAAGAACCCGAACATCCCC	Nuclear-encoded genes
HEMB	ACTGCAAAGTACGCCAGTTCGT	TGGTAAGTCTTCTTGTCCCCAA
HEMC	TCTCGTGACAAGGATGGGAAT	AAGCTATCAAAGAAGCCAGGG
HEMD	GAGGATTTGAGGTGACAAGACTGA	AACTGGAGCTGAAAGAGCAGG
HEME1	AAGAGTTCATAAGCAAGCGGAT	CCTCAGGAGTGCCTACCTTAATG
HEME2	AAATGGAAATGGAGGCTTGCT	GGAGAAAATAGAAATGCTGGGTC
HEMF	AGAGGTCGCTATGTGGAGTTCA	GAGCCATTCCTTTGGGTTTATG
HEMG	ATGTTGCTAGTGATATCTTGCGG	CATTCTTTTCTAATTGCTTCTTTTGG
FCI	CCTCATCCTTCATCTCCGACC	CCGAAGAACATCTTGCTCAGG
FCII	GGGCAGAAAGGGGTGAAG	TTCAATAACAGCATCGGCAA
HO1	CAGACTGTTACTGGACACTGGGC	TTAGAATTTGGCAATTTGATGGG
HO2	GCTAGAGATATATTAAACTTGAGGCTTAGTG	AGAAAAGAGGCTATTGTTGTGGC
HY2	AGCACAGTAAAATGTTCGCTACG	TTCTTATTCAATCCAAGTTCAGGG
OsGluRS	GGATAGATGGAAGGACACAGGC	GCTTAATGTAGCATGGAGGGG
HEMA1/GluTR	CGTCGATGACTTGAAAGAGGTTG	TGGGTGATGATTGTTTGGGC
ChlD	CACAGGATTTGCCAAGGAAA	GGCGGAAATAACAGCGTCTG
ChlH	CAAAGAGGGTGGCTGTGAATG	CCTAATGGAGAAACGGGAGTGT
ChlI	CAAGGCCAACAGGGGGATT	GCAGGGTGGGAGATGGAGATA
GUN4	GGGCAACATCTTCACACATCCTG	GCCATCCTTACTCTGACCAGTG
Mpe/CRD1	CCGCAGGCTCAAGAAAACA	AGAACCCGAGGTCCAGTGC
POR1(PORA)	AATTTCTTCGGGGTTTAGGGG	GTGGTTTTATTGCATGATTTGTCG
DVR1	ACGAGATGACGCCCAGCTAC	CTGCCCTGCCATGCCTT
YGL1	GCGATAAATGAACCTTACCGTC	GCCAAGCCCTGCTAACAAC
CAO1	ATTGTTTTGAGGAGCAGTGGG	ATGGTAAGGGCATTGGATTCT
CAO2	GTTGCCATTCAATAACCAAAGTG	GCAGCACGCCTAAACAAACT
LHCa	GTCTGTGGTTTGACCCGCT	GAGCCGCCCGTTCTTGA
Lhcb-2	GCTCAAGGTGAAGGAGATCAAGA	ATGCGTTGTTGTTGACGGG
PSB28	GTGGGACAGGTTCATGCGA	CAGTACATGCTCAAGGCAGTGTG
RpoTp	CTACCTGAACGACCAGAAACGG	GCCACGAAAATCAAGATTATGG
Cab1R	GAAGATGGGTTTAGTGCGACG	TTGGGATCGAGGGAGTATTTG
Cab2R	GACCCCGTCAACAACAACG	TACTGCACCGCGTACACACA
rpoA	CCAAGTAAAGCTCTTCGCAAGG	TGGTCGTTTCATTCTGTCCCC	Plastid genes
rpoB	AAATCCACGGACGCTCTACTG	TTCCTCTAACGGGTTGTTGTGTAA
ndhA	CAAAGCGATATCCCAAAGGAAT	CCGCATCGATACAACAACGTAT
ndhB	CTCCACTAGCAGGTTTCTTCGG	AGGGGATCTTCTATAATTTCGCAC
petD	TAATGGTTTCTGTGCCGACG	CCTAAAGTTAAGGATTTTTCAATGGG
atpA	GATCTCTCCAAACAGGCACAAG	CGGCTCTTTCTAAAAGGCGTG
atpB	ACTCGATAAAGGCGGGCG	AGGAATGGAAGTGATTGACACG
rbcL	CTACTTCTTCACATTCACCGAGC	GCGTTCCCCTTCTAACTTACCTA
rbcS	TACCTGCTCCGTTCCAAGTG	CGGGGGATCTGTGGTTCTC
psaA	GCGAGCAAATAAAACACCTTTC	GTACCAGCTTAACGTGGGGAG
psaB	CAAGAGTTAGAATAGCAGTTCCCG	AGCATCCAGGGGAGAGTACG
psaC	TTGTCTCAGGTCCTAAATAAACGC	CCTTGGGATGGATGTAAAGCC
psbA	TGACCAATAGGGTAAATCAAGAAAA	TGTTATATGGGTCGTGAGTGGG
psbB	ATGCTACCTTTGCTTTGCTCTTC	GCTGTCTCCCTGTAGTTGGATCTC
psbC	GCGGAATTTGGCATATCTTAACC	AGTAGGTCCATAAAACTCACTCGG
PBZ1	CGCAAGTCATGTCCTAAAGTCG	ATGCCATAGTAGCCATCCACG	ROS responsive genes
PR1a	TGCATGTATGGACATGTAGTGTCATA	TACACTAAGCAAATACGGCTGACA
OsWRKY45	GAAGAATCATGGATGGACACGG	GACACATCAACAAGGAATTTACAAAC
YGL19	ATGAAGTTGAGGCTAGACAGGG	CCATTGCTAGACTTTGGAGGTA	Expression pattern analysis
UBC	GTGCAGCGAGAAAAGTCAGC	GAACTTGCGGAGGAAGGAGAG	Reference genes
Profilin-2	CCAACTGGTCTTTTCCTTGGG	GGGGTCATCGGCTCATCATAG
EF-1α	GCTGCTGCAACAAGATGGATG	CAGAGATGGGAACGAAGGGAA
