# Supplementary material for: Yellow-Green Leaf 19 Encoding a Specific and Conservative Protein for Photosynthetic Organisms Affects Tetrapyrrole Biosynthesis, Photosynthesis, and Reactive Oxygen Species Metabolism in Rice
Source: Int J Mol Sci. 2023 Nov 25;24(23):16762. doi: 10.3390/ijms242316762 (PMC10706213; doi:10.3390/ijms242316762)
Supplement: Supplementary file 1 [file ijms-24-16762-s001.zip › Supplementary Table S3.xlsx]

## Sheet: Sheet1
Table S3. The further legend information of Figure 6.
Protein ID	Genome	Taxonomy
Podel.13G201400.1.p	Populus deltoides WV94 v2.1	Dicots
Potri.013G161000.1	Populus trichocarpa v3.0	Dicots
SapurV1A.1105s0060.1.p	Salix purpurea v1.0	Dicots
Manes.18G122400.1.p	Manihot esculenta v6.1	Dicots
29907.m000624	Ricinus communis v0.1	Dicots
Anaoc.0004s1509.1.p	Anacardium occidentale v0.9	Dicots
Ciclev10002134m	Citrus clementina v1.0	Dicots
Gohir.A03G022600.1.p	Gossypium hirsutum v1.1	Dicots
Gomus.A03G035600.1.p	Gossypium mustelinum v1.1	Dicots
Gobar.A03G031300.1.p	Gossypium barbadense v1.1	Dicots
Thecc1EG042320t1	Theobroma cacao v1.1	Dicots
VIT_206s0004g08380.1	Vitis vinifera v2.1	Dicots
BPChr11G17640	Betula platyphylla v1.1	Dicots
Caril.13G058400.1.p	Carya illinoinensis v1.1	Dicots
Caden.08G091600.1.p	Castanea dentata v1.1	Dicots
Qurub.01G096300.1	Quercus rubra v2.1	Dicots
MD03G1046500	Malus domestica v1.1	Dicots
Prupe.6G037800.1.p	Prunus persica v2.1	Dicots
gene01174-v1.0-hybrid.t1	Fragaria vesca v2.0.a2	Dicots
GlymaLee.18G045900.1.p	Glycine max Lee v1.1	Dicots
GlysoPI483463.18G045400.1.p	Glycine soja v1.1	Dicots
Pl06G0000195300.1.v1	Phaseolus lunatus V1	Dicots
Vigun06g090900.1.p	Vigna unguiculata v1.1	Dicots
Lj6g0005555.1	Lotus japonicus Lj1.0v1	Dicots
Medtr3g062920.1	Medicago truncatula Mt4.0v1	Dicots
Tp57577_TGAC_v2_mRNA14273	Trifolium pratense v2	Dicots
arahy.Tifrunner.gnm1.ann1.JICC5Y.1	Arachis hypogaea v1.0	Dicots
Lalb_Chr17g0345731	Lupinus albus v1	Dicots
EL10As13g24050.1	Beta vulgaris EL10_1.0	Dicots
Spov3_chr3.00777	Spinacia oleracea Spov3	Dicots
FUN_025446-T1	Portulaca amilis v1.0	Dicots
AH003965-RA	Amaranthus hypochondriacus v2.1	Dicots
HanXRQChr01g0013111	Helianthus annuus r1.2	Dicots
Lsat_1_v5_gn_5_176900.3	Lactuca sativa V8	Dicots
DCAR_018590	Daucus carota v2.0	Dicots
Vadar_g6563.t2	Vaccinium darrowii v1.2	Dicots
Solyc06g007760.2.1	Solanum lycopersicum ITAG2.4	Dicots
PGSC0003DMP400035869	Solanum tuberosum v4.03	Dicots
Hyque.04G136400.2.p	Hydrangea quercifolia v1.1	Dicots
Liphi.01G102300.1.p	Lindenbergia philippensis v1.1	Dicots
Araha.0838s0009.1.p	Arabidopsis halleri v1.1	Brassicaceae
Mamar.0223s0019.1.p	Malcolmia maritima v1.1	Brassicaceae
Cagra.0891s0019.1.p	Capsella grandiflora v1.1	Brassicaceae
Alyli.0207s0008.1.p	Alyssum linifolium v1.1	Brassicaceae
Isati.2194s0002.1.p	Isatis tinctoria v1.1	Brassicaceae
Myper.0010s0446.1.p	Myagrum perfoliatum v1.1	Brassicaceae
Caamp.1037s0938.1.p	Caulanthus amplexicaulis v1.1	Brassicaceae
Eruve.0495s0031.1.p	Eruca vesicaria v1.1	Brassicaceae
Bol025991	Brassica oleracea capitata v1.0	Brassicaceae
Brara.C01149.1.p	Brassica rapa FPsc v1.3	Brassicaceae
Sialb.0377s0048.1.p	Sinapis alba v1.1	Brassicaceae
Distr.0253s0316.1.p	Diptychocarpus strictus v1.1	Brassicaceae
Thhalv10014671m	Eutrema salsugineum v1.0	Brassicaceae
Luann.0005s0159.1.p	Lunaria annua v1.1	Brassicaceae
Lus10031946	Linum usitatissimum v1.0	Dicots
Kaladp0036s0320.1.p	Kalanchoe fedtschenkoi v1.1	Dicots
Eucgr.L00742.1.p	Eucalyptus grandis v2.0	Dicots
Cocit.F0472.1.p	Corymbia citriodora v2.1	Dicots
Cucsa.118800.2	Cucumis sativus v1.0	Dicots
Spipo6G0057400	Spirodela polyrhiza v2	Dicots
Pahal.D02370.1	Panicum hallii v2.0	Monocots
Pavir.9NG598500.2.p	Panicum virgatum v4.1	Monocots
Seita.9G415900.1.p	Setaria italica v2.2	Monocots
Sevir.9G420000.1.p	Setaria viridis v1.1	Monocots
Urofu.9G438500.1.p	Urochloa fusca v1.1	Monocots
Misin01G365000.1.p	Miscanthus sinensis v7.1	Monocots
Sobic.001G383900.1.p	Sorghum bicolor v3.1.1	Monocots
Zm00001d029027_P001	Zea mays RefGen_V4	Monocots
Chala.04G091000.1.p	Chasmanthium laxum v1.1	Grasses
ELECO.r07.3AG0247280.1	Eleusine coracana v1.1	Grasses
Oropetium_20150105_01226A	Oropetium thomaeum v1.0	Grasses
Bradi1g63490.1.p	Brachypodium distachyon v3.1	Grasses
Brahy.D01G0872100.1.p	Brachypodium hybridum v1.1	Grasses
Brdisv1ABR21010568m.p	Brachypodium distachyon ABR2 v1	Grasses
BdiBd1-1.1G760600.1.p	Brachypodium distachyon Bd1-1 v1.1	Grasses
Brdisv1Bd1-11009428m.p	Brachypodium distachyon Bd1-1 v1	Grasses
HORVU4Hr1G050980.5	Hordeum vulgare r1	Grasses
Traes_4DL_E8582A179.2	Triticum aestivum v2.2	Grasses
Thint.12G0219300.1.p	Thinopyrum intermedium v2.1	Grasses
YGL19	Oryza sativa v7.0	Grasses
OsKitaake03g166100.1.p	Oryza sativa Kitaake v3.1	Grasses
Joasc.01G156900.1.p	Joinvillea ascendens v1.1	Monocots
Phala.01G240400.1.p	Pharus latifolius v1.1	Monocots
Aco001658.1	Ananas comosus v3	Monocots
Dioal.0571s0052.1.p	Dioscorea alata v1.1	Monocots
GSMUA_Achr11P24980_001	Musa acuminata v1	Monocots
Litul.07G003600.1.p	Liriodendron tulipifera YP108A v1.1	Monocots
Acora.07G003500.1.p	Acorus americanus v1.1	Monocots
Nycol.E01596.1.p	Nymphaea colorata v1.2	Embryophytes
Zosma81g00150.1	Zostera marina v2.2	Embryophytes
AmTrH1.08G148100.1.p	Amborella trichopoda var. SantaCruz_75 HAP1 v2.1	Embryophytes
Thupl.29380707s0011.1.p	Thuja plicata v3.1	Embryophytes
evm.model.AsparagusV1_02.1538	Asparagus officinalis V1.1	Embryophytes
Ceric.30G052300.1.p	Ceratopteris richardii v2.1	Embryophytes
80728	Selaginella moellendorffii v1.0	Embryophytes
Cre12.g490500.t1.2	Chlamydomonas reinhardtii v5.6	Chlorophytes
Vocar.0031s0089.1.p	Volvox carteri v2.1	Chlorophytes
Cz19g06290.t1	Chromochloris zofingiensis v5.2.3.2	Chlorophytes
Bobra.0087s0020.1.p	Botryococcus braunii v2.1	Chlorophytes
60467	Coccomyxa subellipsoidea C-169 v2.0	Chlorophytes
102712	Micromonas sp RCC299 v3.0	Chlorophytes
9419	Ostreococcus lucimarinus v2.0	Chlorophytes
151590	Micromonas pusilla CCMP1545 v3.0	Chlorophytes
Mapoly0086s0004.1.p	Marchantia polymorpha v3.1	Chlorophytes
CepurGG1.3G163400.1.p	Ceratodon purpureus GG1 v1.1	Chlorophytes
Pp3c4_20850V3.1.p	Physcomitrium patens v3.3	Chlorophytes
GenBank accession number	Species	Taxonomy
PMB10381.1	Fischerella thermalis	Bactreria
ARV63090	Nostocales cyanobacterium	Bactreria
PHK36486.1	Nostoc linckia	Bactreria
GBG17293.1	Nostoc commune	Bactreria
TAH20008.1	Oscillatoriales cyanobacterium	Bactreria
CCQ63159.1	Crocosphaera watsonii	Bactreria
CUM59355.1	Planktothrix agardhii	Bactreria
WP_073073562.1	Phormidesmis priestleyi	Bactreria
QWO80771.1	Synechocystis sp. PCC 6803	Bactreria
BAD78746.1	Synechococcus elongatus	Bactreria
BAC09051.1	Thermosynechococcus vestitus	Bactreria
OHY43406.1	Cylindrospermopsis raciborskii	Bactreria
QHU85826.1	Microcystis aeruginosa	Bactreria
WP_045358973.1	Microcystis aeruginosa	Bactreria
WP_078232506.1	Synechococcus spongiarum	Bactreria
GDX76831.1	Cyanobium sp.	Bactreria
WP_075487385.1	Prochlorococcus marinus	Bactreria
UXD16577.1	Alaria esculenta	Protists
YP_010206471.1	Alaria crispa	Protists
YP_010206612.1	Alaria marginata	Protists
YP_003289231.1	Ectocarpus siliculosus	Protists
QNU09456.1	Sargassum horneri	Protists
QRG32409.1	Nannochloropsis limnetica	Protists
AHX25191.1	Nannochloropsis oceanica	Protists
AHX25057.1	Nannochloropsis gaditana	Protists
UAD84288.1	Agarophyton chilense	Protists
UAD83467.1	Crassa caudata	Protists
UAT97456.1	Ahnfeltia plicata	Protists
AYO28457.1	Synura uvella	Protists
AIA21025.1	Neoporphyra perforata	Protists
QFZ66864.1	Neopyropia yezoensis	Protists
BBA19051.1	Heterosigma akashiwo	Protists
YP_010444181.1	Haramonas pauciplastida	Protists
