# Supplementary material for: Yellow-Green Leaf 19 Encoding a Specific and Conservative Protein for Photosynthetic Organisms Affects Tetrapyrrole Biosynthesis, Photosynthesis, and Reactive Oxygen Species Metabolism in Rice
Source: Int J Mol Sci. 2023 Nov 25;24(23):16762. doi: 10.3390/ijms242316762 (PMC10706213; doi:10.3390/ijms242316762)
Supplement: Supplementary file 1 [file ijms-24-16762-s001.zip › Supplementary Table S4.xlsx]

## Sheet: Sheet2
Table S4. The SNP and INDEL variations of YGL19 promoter.
Var ID	Chrom	Position	Primary Allele	Secondary Allele	Primary Allele Frequency	DEL Frequency	Var	GWAS Results P-value ≥ 1e-5 or a P-value ranking prior to 20000 in GWAS, otherwise NA is shown.">	Effect snpEff and CooVar were used to evaluate the impact of variations. And we employed PolyPhen-2 and SIFT to quantitatively evaluate the impact of missense mutation. The chromatin accessibility score represents chromatin accessibility signal around the variation. The score is from 0 to 100. A higher score means that the accessibility of the region (100 bp upstream and 100 bp downstream of the …
vg0312217823 (J)	chr03	12217823	A	C	0.508	0.1966	A -> C	NA	upstream_gene_variant/ intron_variant LOC_Os03g21350.1 Alt: C| upstream_gene_variant MODIFIER(snpEff)/silent_mutation(CooVar)LOC_Os03g21370.1 Alt: C| upstream_gene_variant MODIFIER(snpEff)/silent_mutation(CooVar)LOC_Os03g21360.1 Alt: C| intron_variant MODIFIER(snpEff)/silent_mutation(CooVar)N Alt: DEL/silent_mutation(CooVar)The average chromatin accessibility score: 6.081; most accessible tissue:…
vg0312217837 (J)	chr03	12217837	G	T	0.96		G -> T	NA	upstream_gene_variant/ intron_variant LOC_Os03g21350.1 Alt: T| upstream_gene_variant MODIFIER(snpEff)/silent_mutation(CooVar)LOC_Os03g21370.1 Alt: T| upstream_gene_variant MODIFIER(snpEff)/silent_mutation(CooVar)LOC_Os03g21360.1 Alt: T| intron_variant MODIFIER(snpEff)/silent_mutation(CooVar)The average chromatin accessibility score: 5.626; most accessible tissue: Callus, score: 17.215
vg0312217914 (J)	chr03	12217914	A	T	0.991		A -> T	NA	upstream_gene_variant/ intron_variant LOC_Os03g21350.1 Alt: T| upstream_gene_variant MODIFIER(snpEff)/silent_mutation(CooVar)LOC_Os03g21370.1 Alt: T| upstream_gene_variant MODIFIER(snpEff)/silent_mutation(CooVar)LOC_Os03g21360.1 Alt: T| intron_variant MODIFIER(snpEff)/silent_mutation(CooVar)The average chromatin accessibility score: 5.626; most accessible tissue: Callus, score: 17.215
vg0312217943 (J)	chr03	12217943	T	A	0.47	0.1352	T -> A	NA	upstream_gene_variant/ intron_variant LOC_Os03g21350.1 Alt: A| upstream_gene_variant MODIFIER(snpEff)/silent_mutation(CooVar)LOC_Os03g21370.1 Alt: A| upstream_gene_variant MODIFIER(snpEff)/silent_mutation(CooVar)LOC_Os03g21360.1 Alt: A| intron_variant MODIFIER(snpEff)/silent_mutation(CooVar)N Alt: DEL/silent_mutation(CooVar)The average chromatin accessibility score: 6.355; most accessible tissue:…
vg0312217948 (J)	chr03	12217948	G	A	0.441	0.1851	G -> A	NA	upstream_gene_variant/ intron_variant LOC_Os03g21350.1 Alt: A| upstream_gene_variant MODIFIER(snpEff)/silent_mutation(CooVar)LOC_Os03g21370.1 Alt: A| upstream_gene_variant MODIFIER(snpEff)/silent_mutation(CooVar)LOC_Os03g21360.1 Alt: A| intron_variant MODIFIER(snpEff)/silent_mutation(CooVar)N Alt: DEL/silent_mutation(CooVar)The average chromatin accessibility score: 6.355; most accessible tissue:…
vg0312218195 (J)	chr03	12218195	AACTGTA TG	A	0.42	0.4452	AACTGTATG -> A	NA	upstream_gene_variant/ intron_variant LOC_Os03g21350.1 Alt: A| upstream_gene_variant MODIFIER(snpEff)/silent_mutation(CooVar)LOC_Os03g21370.1 Alt: A| upstream_gene_variant MODIFIER(snpEff)/silent_mutation(CooVar)LOC_Os03g21360.1 Alt: A| intron_variant MODIFIER(snpEff)/silent_mutation(CooVar)N Alt: DEL/silent_mutation(CooVar)The average chromatin accessibility score: 11.881; most accessible tissue…
vg0312218203 (J)	chr03	12218203	G	A	0.418	0.2988	G -> A	NA	upstream_gene_variant/ intron_variant LOC_Os03g21350.1 Alt: A| upstream_gene_variant MODIFIER(snpEff)/silent_mutation(CooVar)LOC_Os03g21370.1 Alt: A| upstream_gene_variant MODIFIER(snpEff)/silent_mutation(CooVar)LOC_Os03g21360.1 Alt: A| intron_variant MODIFIER(snpEff)/silent_mutation(CooVar)N Alt: DEL/silent_mutation(CooVar)The average chromatin accessibility score: 11.881; most accessible tissue…
vg0312218207 (J)	chr03	12218207	G	C	0.984		G -> C	NA	upstream_gene_variant/ intron_variant LOC_Os03g21350.1 Alt: C| upstream_gene_variant MODIFIER(snpEff)/silent_mutation(CooVar)LOC_Os03g21370.1 Alt: C| upstream_gene_variant MODIFIER(snpEff)/silent_mutation(CooVar)LOC_Os03g21360.1 Alt: C| intron_variant MODIFIER(snpEff)/silent_mutation(CooVar)The average chromatin accessibility score: 11.881; most accessible tissue: Zhenshan97 panicle, score: 28.447
vg0312218210 (J)	chr03	12218210	A	G	0.998		A -> G	NA	upstream_gene_variant/ intron_variant LOC_Os03g21350.1 Alt: G| upstream_gene_variant MODIFIER(snpEff)/silent_mutation(CooVar)LOC_Os03g21370.1 Alt: G| upstream_gene_variant MODIFIER(snpEff)/silent_mutation(CooVar)LOC_Os03g21360.1 Alt: G| intron_variant MODIFIER(snpEff)/silent_mutation(CooVar)The average chromatin accessibility score: 11.881; most accessible tissue: Zhenshan97 panicle, score: 28.447
vg0312218217 (J)	chr03	12218217	C	T	0.804	0.0023	C -> T,A	NA	upstream_gene_variant/ intron_variant LOC_Os03g21350.1 Alt: T| upstream_gene_variant MODIFIER(snpEff)/silent_mutation(CooVar)LOC_Os03g21370.1 Alt: T| upstream_gene_variant MODIFIER(snpEff)/silent_mutation(CooVar)LOC_Os03g21360.1 Alt: T| intron_variant MODIFIER(snpEff)/silent_mutation(CooVar)LOC_Os03g21350.1 Alt: A| upstream_gene_variant MODIFIER(snpEff)/silent_mutation(CooVar)LOC_Os03g21370.1 Alt…
vg0312218252 (J)	chr03	12218252	A	C	0.993		A -> C	NA	upstream_gene_variant/ intron_variant LOC_Os03g21350.1 Alt: C| upstream_gene_variant MODIFIER(snpEff)/silent_mutation(CooVar)LOC_Os03g21370.1 Alt: C| upstream_gene_variant MODIFIER(snpEff)/silent_mutation(CooVar)LOC_Os03g21360.1 Alt: C| intron_variant MODIFIER(snpEff)/silent_mutation(CooVar)The average chromatin accessibility score: 11.881; most accessible tissue: Zhenshan97 panicle, score: 28.447
vg0312218296 (J)	chr03	12218296	G	A	0.991		G -> A	NA	upstream_gene_variant/ intron_variant LOC_Os03g21350.1 Alt: A| upstream_gene_variant MODIFIER(snpEff)/silent_mutation(CooVar)LOC_Os03g21370.1 Alt: A| upstream_gene_variant MODIFIER(snpEff)/silent_mutation(CooVar)LOC_Os03g21360.1 Alt: A| intron_variant MODIFIER(snpEff)/silent_mutation(CooVar)The average chromatin accessibility score: 11.881; most accessible tissue: Zhenshan97 panicle, score: 28.447
vg0312218310 (J)	chr03	12218310	A	T	0.539	0.0165	T -> A	2 associations mr1534 (All); LR P-value: 3.57E-39;mr1335_2 (All); LR P-value: 1.49E-07	upstream_gene_variant/ intron_variant LOC_Os03g21350.1 Alt: A| upstream_gene_variant MODIFIER(snpEff)/silent_mutation(CooVar)LOC_Os03g21370.1 Alt: A| upstream_gene_variant MODIFIER(snpEff)/silent_mutation(CooVar)LOC_Os03g21360.1 Alt: A| intron_variant MODIFIER(snpEff)/silent_mutation(CooVar)N Alt: DEL/silent_mutation(CooVar)The average chromatin accessibility score: 11.881; most accessible tissue…
vg0312218323 (J)	chr03	12218323	G	A	0.837	0.0421	G -> A	NA	upstream_gene_variant/ intron_variant LOC_Os03g21350.1 Alt: A| upstream_gene_variant MODIFIER(snpEff)/silent_mutation(CooVar)LOC_Os03g21370.1 Alt: A| upstream_gene_variant MODIFIER(snpEff)/silent_mutation(CooVar)LOC_Os03g21360.1 Alt: A| intron_variant MODIFIER(snpEff)/silent_mutation(CooVar)N Alt: DEL/silent_mutation(CooVar)The average chromatin accessibility score: 11.881; most accessible tissue…
vg0312218324 (J)	chr03	12218324	C	T	0.777	0.0224	C -> T	NA	upstream_gene_variant/ intron_variant LOC_Os03g21350.1 Alt: T| upstream_gene_variant MODIFIER(snpEff)/silent_mutation(CooVar)LOC_Os03g21370.1 Alt: T| upstream_gene_variant MODIFIER(snpEff)/silent_mutation(CooVar)LOC_Os03g21360.1 Alt: T| intron_variant MODIFIER(snpEff)/silent_mutation(CooVar)N Alt: DEL/silent_mutation(CooVar)The average chromatin accessibility score: 11.881; most accessible tissue…
vg0312218618 (J)	chr03	12218618	C	T	0.75	0.0491	C -> T	NA	frameshift_variant/ missense_variant/ nonsynonymous_codon LOC_Os03g21360.1 Alt: T| missense_variant MODERATE(snpEff)/nonsynonymous_codon(CooVar)LOC_Os03g21360.1 Alt: DEL/frameshift_variant(CooVar)The average chromatin accessibility score: 7.309; most accessible tissue: Callus, score: 12.123
vg0312218659 (J)	chr03	12218659	G	A	0.835	0.0047	G -> A	NA	1.489/ frameshift_variant/ missense_variant/ nonsynonymous_codon LOC_Os03g21360.1 Alt: A| missense_variant MODERATE(snpEff)/nonsynonymous_codon(CooVar)/benign(PolyPhen-2)LOC_Os03g21360.1 Alt: DEL/frameshift_variant(CooVar)The average chromatin accessibility score: 7.575; most accessible tissue: Callus, score: 12.123
vg0312218673 (J)	chr03	12218673	T	Unkown	0.992		T -> C	NA	upstream_gene_variant/ synonymous_variant LOC_Os03g21360.1 Alt: C| synonymous_variant LOW(snpEff)LOC_Os03g21370.1 Alt: C| upstream_gene_variant MODIFIER(snpEff)The average chromatin accessibility score: 7.871; most accessible tissue: Callus, score: 12.123
vg0312218681 (J)	chr03	12218681	C	T	0.928	0.0123	C -> T	NA	frameshift_variant/ missense_variant/ nonsynonymous_codon LOC_Os03g21360.1 Alt: T| missense_variant MODERATE(snpEff)/nonsynonymous_codon(CooVar)LOC_Os03g21360.1 Alt: DEL/frameshift_variant(CooVar)The average chromatin accessibility score: 8.523; most accessible tissue: Callus, score: 14.996
vg0312218696 (J)	chr03	12218696	A	G	0.461	0.303	A -> G	NA	frameshift_variant/ missense_variant/ nonsynonymous_codon LOC_Os03g21360.1 Alt: DEL/frameshift_variant(CooVar)LOC_Os03g21360.1 Alt: G| missense_variant MODERATE(snpEff)/nonsynonymous_codon(CooVar)The average chromatin accessibility score: 8.523; most accessible tissue: Callus, score: 14.996
vg0312218932 (J)	chr03	12218932	T	C	0.481	0.3121	T -> C	NA	intergenic_region/ upstream_gene_variant/ downstream_gene_variant LOC_Os03g21360.1 Alt: C| upstream_gene_variant MODIFIER(snpEff)/silent_mutation(CooVar)LOC_Os03g21370.1 Alt: C| upstream_gene_variant MODIFIER(snpEff)/silent_mutation(CooVar)LOC_Os03g21380.1 Alt: C| downstream_gene_variant MODIFIER(snpEff)/silent_mutation(CooVar)LOC_Os03g21380.2 Alt: C| downstream_gene_variant MODIFIER(snpEff)/sile…
vg0312218934 (J)	chr03	12218934	C	T	0.494	0.4742	C -> T	NA	intergenic_region/ upstream_gene_variant/ downstream_gene_variant LOC_Os03g21360.1 Alt: T| upstream_gene_variant MODIFIER(snpEff)/silent_mutation(CooVar)LOC_Os03g21370.1 Alt: T| upstream_gene_variant MODIFIER(snpEff)/silent_mutation(CooVar)LOC_Os03g21380.1 Alt: T| downstream_gene_variant MODIFIER(snpEff)/silent_mutation(CooVar)LOC_Os03g21380.2 Alt: T| downstream_gene_variant MODIFIER(snpEff)/sile…
vg0312218955 (J)	chr03	12218955	C	T	0.899	0.0131	C -> T	NA	intergenic_region/ upstream_gene_variant/ downstream_gene_variant LOC_Os03g21360.1 Alt: T| upstream_gene_variant MODIFIER(snpEff)/silent_mutation(CooVar)LOC_Os03g21370.1 Alt: T| upstream_gene_variant MODIFIER(snpEff)/silent_mutation(CooVar)LOC_Os03g21380.1 Alt: T| downstream_gene_variant MODIFIER(snpEff)/silent_mutation(CooVar)LOC_Os03g21380.2 Alt: T| downstream_gene_variant MODIFIER(snpEff)/sile…
vg0312218998 (J)	chr03	12218998	C	A	0.989		C -> A	NA	intergenic_region/ upstream_gene_variant/ downstream_gene_variant LOC_Os03g21360.1 Alt: A| upstream_gene_variant MODIFIER(snpEff)LOC_Os03g21370.1 Alt: A| upstream_gene_variant MODIFIER(snpEff)LOC_Os03g21380.1 Alt: A| downstream_gene_variant MODIFIER(snpEff)LOC_Os03g21380.2 Alt: A| downstream_gene_variant MODIFIER(snpEff)LOC_Os03g21360-LOC_Os03g21370 Alt: A| intergenic_region MODIFIER(snpEff)The a…
vg0312219008 (J)	chr03	12219008	A	G	0.937		A -> G	NA	intergenic_region/ upstream_gene_variant/ downstream_gene_variant LOC_Os03g21360.1 Alt: G| upstream_gene_variant MODIFIER(snpEff)/silent_mutation(CooVar)LOC_Os03g21370.1 Alt: G| upstream_gene_variant MODIFIER(snpEff)/silent_mutation(CooVar)LOC_Os03g21380.1 Alt: G| downstream_gene_variant MODIFIER(snpEff)/silent_mutation(CooVar)LOC_Os03g21380.2 Alt: G| downstream_gene_variant MODIFIER(snpEff)/sile…
vg0312219014 (J)	chr03	12219014	G	A	0.993		G -> A	NA	intergenic_region/ upstream_gene_variant/ downstream_gene_variant LOC_Os03g21360.1 Alt: A| upstream_gene_variant MODIFIER(snpEff)/silent_mutation(CooVar)LOC_Os03g21370.1 Alt: A| upstream_gene_variant MODIFIER(snpEff)/silent_mutation(CooVar)LOC_Os03g21380.1 Alt: A| downstream_gene_variant MODIFIER(snpEff)/silent_mutation(CooVar)LOC_Os03g21380.2 Alt: A| downstream_gene_variant MODIFIER(snpEff)/sile…
vg0312219054 (J)	chr03	12219054	G	A	0.559		A -> G	NA	intergenic_region/ upstream_gene_variant/ downstream_gene_variant LOC_Os03g21360.1 Alt: G| upstream_gene_variant MODIFIER(snpEff)/silent_mutation(CooVar)LOC_Os03g21370.1 Alt: G| upstream_gene_variant MODIFIER(snpEff)/silent_mutation(CooVar)LOC_Os03g21380.1 Alt: G| downstream_gene_variant MODIFIER(snpEff)/silent_mutation(CooVar)LOC_Os03g21380.2 Alt: G| downstream_gene_variant MODIFIER(snpEff)/sile…
vg0312219076 (J)	chr03	12219076	C	T	0.966		C -> T	NA	intergenic_region/ upstream_gene_variant/ downstream_gene_variant LOC_Os03g21360.1 Alt: T| upstream_gene_variant MODIFIER(snpEff)/silent_mutation(CooVar)LOC_Os03g21370.1 Alt: T| upstream_gene_variant MODIFIER(snpEff)/silent_mutation(CooVar)LOC_Os03g21380.1 Alt: T| downstream_gene_variant MODIFIER(snpEff)/silent_mutation(CooVar)LOC_Os03g21380.2 Alt: T| downstream_gene_variant MODIFIER(snpEff)/sile…
vg0312219189 (J)	chr03	12219189	T	G	0.995		T -> G	NA	intergenic_region/ upstream_gene_variant/ downstream_gene_variant LOC_Os03g21360.1 Alt: G| upstream_gene_variant MODIFIER(snpEff)/silent_mutation(CooVar)LOC_Os03g21370.1 Alt: G| upstream_gene_variant MODIFIER(snpEff)/silent_mutation(CooVar)LOC_Os03g21380.1 Alt: G| downstream_gene_variant MODIFIER(snpEff)/silent_mutation(CooVar)LOC_Os03g21380.2 Alt: G| downstream_gene_variant MODIFIER(snpEff)/sile…
vg0312219199 (J)	chr03	12219199	G	A	0.936		G -> A	NA	intergenic_region/ upstream_gene_variant/ downstream_gene_variant LOC_Os03g21360.1 Alt: A| upstream_gene_variant MODIFIER(snpEff)/silent_mutation(CooVar)LOC_Os03g21370.1 Alt: A| upstream_gene_variant MODIFIER(snpEff)/silent_mutation(CooVar)LOC_Os03g21380.1 Alt: A| downstream_gene_variant MODIFIER(snpEff)/silent_mutation(CooVar)LOC_Os03g21380.2 Alt: A| downstream_gene_variant MODIFIER(snpEff)/sile…
vg0312219211 (J)	chr03	12219211	G	A	0.751		A -> G	2 associations mr1622 (All); LR P-value: 1.31E-06;mr1057_2 (All); LR P-value: 1.78E-07	intergenic_region/ upstream_gene_variant/ downstream_gene_variant LOC_Os03g21360.1 Alt: G| upstream_gene_variant MODIFIER(snpEff)/silent_mutation(CooVar)LOC_Os03g21370.1 Alt: G| upstream_gene_variant MODIFIER(snpEff)/silent_mutation(CooVar)LOC_Os03g21380.1 Alt: G| downstream_gene_variant MODIFIER(snpEff)/silent_mutation(CooVar)LOC_Os03g21380.2 Alt: G| downstream_gene_variant MODIFIER(snpEff)/sile…
vg0312219254 (J)	chr03	12219254	G	T	0.999		G -> T	NA	intergenic_region/ upstream_gene_variant/ downstream_gene_variant LOC_Os03g21360.1 Alt: T| upstream_gene_variant MODIFIER(snpEff)/silent_mutation(CooVar)LOC_Os03g21370.1 Alt: T| upstream_gene_variant MODIFIER(snpEff)/silent_mutation(CooVar)LOC_Os03g21380.1 Alt: T| downstream_gene_variant MODIFIER(snpEff)/silent_mutation(CooVar)LOC_Os03g21380.2 Alt: T| downstream_gene_variant MODIFIER(snpEff)/sile…
vg0312219259 (J)	chr03	12219259	T	C	0.997		T -> C	NA	intergenic_region/ upstream_gene_variant/ downstream_gene_variant LOC_Os03g21360.1 Alt: C| upstream_gene_variant MODIFIER(snpEff)LOC_Os03g21370.1 Alt: C| upstream_gene_variant MODIFIER(snpEff)LOC_Os03g21380.1 Alt: C| downstream_gene_variant MODIFIER(snpEff)LOC_Os03g21380.2 Alt: C| downstream_gene_variant MODIFIER(snpEff)LOC_Os03g21360-LOC_Os03g21370 Alt: C| intergenic_region MODIFIER(snpEff)The a…
vg0312219283 (J)	chr03	12219283	C	G	0.934		C -> G,CT	NA	intergenic_region/ upstream_gene_variant/ downstream_gene_variant LOC_Os03g21360.1 Alt: G| upstream_gene_variant MODIFIER(snpEff)/silent_mutation(CooVar)LOC_Os03g21370.1 Alt: G| upstream_gene_variant MODIFIER(snpEff)/silent_mutation(CooVar)LOC_Os03g21380.1 Alt: G| downstream_gene_variant MODIFIER(snpEff)/silent_mutation(CooVar)LOC_Os03g21380.2 Alt: G| downstream_gene_variant MODIFIER(snpEff)/sile…
vg0312219328 (J)	chr03	12219328	G	A	0.999		G -> A	NA	intergenic_region/ upstream_gene_variant/ downstream_gene_variant LOC_Os03g21360.1 Alt: A| upstream_gene_variant MODIFIER(snpEff)LOC_Os03g21370.1 Alt: A| upstream_gene_variant MODIFIER(snpEff)LOC_Os03g21380.1 Alt: A| downstream_gene_variant MODIFIER(snpEff)LOC_Os03g21380.2 Alt: A| downstream_gene_variant MODIFIER(snpEff)LOC_Os03g21360-LOC_Os03g21370 Alt: A| intergenic_region MODIFIER(snpEff)The a…
vg0312219329 (J)	chr03	12219329	C	T	0.597		T -> C	NA	intergenic_region/ upstream_gene_variant/ downstream_gene_variant LOC_Os03g21360.1 Alt: C| upstream_gene_variant MODIFIER(snpEff)/silent_mutation(CooVar)LOC_Os03g21370.1 Alt: C| upstream_gene_variant MODIFIER(snpEff)/silent_mutation(CooVar)LOC_Os03g21380.1 Alt: C| downstream_gene_variant MODIFIER(snpEff)/silent_mutation(CooVar)LOC_Os03g21380.2 Alt: C| downstream_gene_variant MODIFIER(snpEff)/sile…
vg0312219346 (J)	chr03	12219346	A	G	0.937		A -> G	NA	intergenic_region/ upstream_gene_variant/ downstream_gene_variant LOC_Os03g21360.1 Alt: G| upstream_gene_variant MODIFIER(snpEff)/silent_mutation(CooVar)LOC_Os03g21370.1 Alt: G| upstream_gene_variant MODIFIER(snpEff)/silent_mutation(CooVar)LOC_Os03g21380.1 Alt: G| downstream_gene_variant MODIFIER(snpEff)/silent_mutation(CooVar)LOC_Os03g21380.2 Alt: G| downstream_gene_variant MODIFIER(snpEff)/sile…
vg0312219360 (J)	chr03	12219360	T	C	0.596		C -> T	NA	intergenic_region/ upstream_gene_variant/ downstream_gene_variant LOC_Os03g21360.1 Alt: T| upstream_gene_variant MODIFIER(snpEff)/silent_mutation(CooVar)LOC_Os03g21370.1 Alt: T| upstream_gene_variant MODIFIER(snpEff)/silent_mutation(CooVar)LOC_Os03g21380.1 Alt: T| downstream_gene_variant MODIFIER(snpEff)/silent_mutation(CooVar)LOC_Os03g21380.2 Alt: T| downstream_gene_variant MODIFIER(snpEff)/sile…
vg0312219371 (J)	chr03	12219371	G	GCC	0.489		GCC -> G,ACC,GC	NA	intergenic_region/ upstream_gene_variant/ downstream_gene_variant LOC_Os03g21360.1 Alt: ACC| upstream_gene_variant MODIFIER(snpEff)/silent_mutation(CooVar)LOC_Os03g21370.1 Alt: ACC| upstream_gene_variant MODIFIER(snpEff)/silent_mutation(CooVar)LOC_Os03g21380.1 Alt: ACC| downstream_gene_variant MODIFIER(snpEff)/silent_mutation(CooVar)LOC_Os03g21380.2 Alt: ACC| downstream_gene_variant MODIFIER(snpE…
vg0312219372 (J)	chr03	12219372	CCCCTT	C	0.479	0.482	CCCCTT -> C	NA	intergenic_region/ upstream_gene_variant/ downstream_gene_variant LOC_Os03g21360.1 Alt: C| upstream_gene_variant MODIFIER(snpEff)/silent_mutation(CooVar)LOC_Os03g21370.1 Alt: C| upstream_gene_variant MODIFIER(snpEff)/silent_mutation(CooVar)LOC_Os03g21380.1 Alt: C| downstream_gene_variant MODIFIER(snpEff)/silent_mutation(CooVar)LOC_Os03g21380.2 Alt: C| downstream_gene_variant MODIFIER(snpEff)/sile…
vg0312219373 (J)	chr03	12219373	CCCTT	C	0.96	0.0129	CCCTT -> C	NA	intergenic_region/ upstream_gene_variant/ downstream_gene_variant LOC_Os03g21360.1 Alt: C| upstream_gene_variant MODIFIER(snpEff)/silent_mutation(CooVar)LOC_Os03g21370.1 Alt: C| upstream_gene_variant MODIFIER(snpEff)/silent_mutation(CooVar)LOC_Os03g21380.1 Alt: C| downstream_gene_variant MODIFIER(snpEff)/silent_mutation(CooVar)LOC_Os03g21380.2 Alt: C| downstream_gene_variant MODIFIER(snpEff)/sile…
vg0312219375 (J)	chr03	12219375	C	T	0.419	0.4638	C -> T	NA	intergenic_region/ upstream_gene_variant/ downstream_gene_variant LOC_Os03g21360.1 Alt: T| upstream_gene_variant MODIFIER(snpEff)/silent_mutation(CooVar)LOC_Os03g21370.1 Alt: T| upstream_gene_variant MODIFIER(snpEff)/silent_mutation(CooVar)LOC_Os03g21380.1 Alt: T| downstream_gene_variant MODIFIER(snpEff)/silent_mutation(CooVar)LOC_Os03g21380.2 Alt: T| downstream_gene_variant MODIFIER(snpEff)/sile…
vg0312219376 (J)	chr03	12219376	T	TTC	0.534	0.0066	TTC -> T	NA	intergenic_region/ upstream_gene_variant/ downstream_gene_variant LOC_Os03g21360.1 Alt: T| upstream_gene_variant MODIFIER(snpEff)/silent_mutation(CooVar)LOC_Os03g21370.1 Alt: T| upstream_gene_variant MODIFIER(snpEff)/silent_mutation(CooVar)LOC_Os03g21380.1 Alt: T| downstream_gene_variant MODIFIER(snpEff)/silent_mutation(CooVar)LOC_Os03g21380.2 Alt: T| downstream_gene_variant MODIFIER(snpEff)/sile…
vg0312219377 (J)	chr03	12219377	TC	T	0.472	0.4689	TC -> T	6 associations mr1034 (All); LR P-value: 1.11E-12;mr1321 (All); LR P-value: 3.94E-07;mr1524 (All); LR P-value: 2.51E-10;mr1655 (All); LR P-value: 9.43E-14;mr1717 (All); LR P-value: 6.91E-08;mr1804 (All); LR P-value: 3.80E-07	intergenic_region/ upstream_gene_variant/ downstream_gene_variant LOC_Os03g21360.1 Alt: T| upstream_gene_variant MODIFIER(snpEff)/silent_mutation(CooVar)LOC_Os03g21370.1 Alt: T| upstream_gene_variant MODIFIER(snpEff)/silent_mutation(CooVar)LOC_Os03g21380.1 Alt: T| downstream_gene_variant MODIFIER(snpEff)/silent_mutation(CooVar)LOC_Os03g21380.2 Alt: T| downstream_gene_variant MODIFIER(snpEff)/sile…
vg0312219378 (J)	chr03	12219378	C	T	0.36	0.4736	C -> CT,T,CTT	NA	intergenic_region/ upstream_gene_variant/ downstream_gene_variant LOC_Os03g21360.1 Alt: T| upstream_gene_variant MODIFIER(snpEff)/silent_mutation(CooVar)LOC_Os03g21370.1 Alt: T| upstream_gene_variant MODIFIER(snpEff)/silent_mutation(CooVar)LOC_Os03g21380.1 Alt: T| downstream_gene_variant MODIFIER(snpEff)/silent_mutation(CooVar)LOC_Os03g21380.2 Alt: T| downstream_gene_variant MODIFIER(snpEff)/sile…
vg0312219397 (J)	chr03	12219397	A	AT	0.99	0.003	A -> AT,ATTT	NA	intergenic_region/ upstream_gene_variant/ downstream_gene_variant N Alt: DEL/silent_mutation(CooVar)LOC_Os03g21360.1 Alt: ATTT| upstream_gene_variant MODIFIER(snpEff)/silent_mutation(CooVar)LOC_Os03g21370.1 Alt: ATTT| upstream_gene_variant MODIFIER(snpEff)/silent_mutation(CooVar)LOC_Os03g21380.1 Alt: ATTT| downstream_gene_variant MODIFIER(snpEff)/silent_mutation(CooVar)LOC_Os03g21380.2 Alt: ATTT|…
vg0312219429 (J)	chr03	12219429	G	Unkown	0.994	0.0038	G -> A	NA	intergenic_region/ upstream_gene_variant/ downstream_gene_variant LOC_Os03g21360.1 Alt: A| upstream_gene_variant MODIFIER(snpEff)LOC_Os03g21370.1 Alt: A| upstream_gene_variant MODIFIER(snpEff)LOC_Os03g21380.1 Alt: A| downstream_gene_variant MODIFIER(snpEff)LOC_Os03g21380.2 Alt: A| downstream_gene_variant MODIFIER(snpEff)LOC_Os03g21360-LOC_Os03g21370 Alt: A| intergenic_region MODIFIER(snpEff)The a…
vg0312219437 (J)	chr03	12219437	G	C	0.603	0.004	C -> G	2 associations mr1534 (All); LR P-value: 6.64E-39;mr1781 (All); LR P-value: 1.29E-06	intergenic_region/ upstream_gene_variant/ downstream_gene_variant N Alt: DEL/silent_mutation(CooVar)LOC_Os03g21360.1 Alt: G| upstream_gene_variant MODIFIER(snpEff)/silent_mutation(CooVar)LOC_Os03g21370.1 Alt: G| upstream_gene_variant MODIFIER(snpEff)/silent_mutation(CooVar)LOC_Os03g21380.1 Alt: G| downstream_gene_variant MODIFIER(snpEff)/silent_mutation(CooVar)LOC_Os03g21380.2 Alt: G| downstream_…
vg0312219443 (J)	chr03	12219443	T	Unkown	0.994	0.0038	T -> C	NA	intergenic_region/ upstream_gene_variant/ downstream_gene_variant LOC_Os03g21360.1 Alt: C| upstream_gene_variant MODIFIER(snpEff)LOC_Os03g21370.1 Alt: C| upstream_gene_variant MODIFIER(snpEff)LOC_Os03g21380.1 Alt: C| downstream_gene_variant MODIFIER(snpEff)LOC_Os03g21380.2 Alt: C| downstream_gene_variant MODIFIER(snpEff)LOC_Os03g21360-LOC_Os03g21370 Alt: C| intergenic_region MODIFIER(snpEff)The a…
vg0312219575 (J)	chr03	12219575	T	Unkown	0.994	0.0038	T -> C	NA	intergenic_region/ upstream_gene_variant/ downstream_gene_variant LOC_Os03g21360.1 Alt: C| upstream_gene_variant MODIFIER(snpEff)LOC_Os03g21370.1 Alt: C| upstream_gene_variant MODIFIER(snpEff)LOC_Os03g21380.1 Alt: C| downstream_gene_variant MODIFIER(snpEff)LOC_Os03g21380.2 Alt: C| downstream_gene_variant MODIFIER(snpEff)LOC_Os03g21360-LOC_Os03g21370 Alt: C| intergenic_region MODIFIER(snpEff)The a…
vg0312219603 (J)	chr03	12219603	T	C	0.601		C -> T	4 associations mr1218 (All); LR P-value: 7.70E-14;mr1534 (All); LR P-value: 5.61E-39;mr1781 (All); LR P-value: 7.91E-07;mr1943 (All); LR P-value: 5.62E-21	intergenic_region/ upstream_gene_variant/ downstream_gene_variant LOC_Os03g21360.1 Alt: T| upstream_gene_variant MODIFIER(snpEff)/silent_mutation(CooVar)LOC_Os03g21370.1 Alt: T| upstream_gene_variant MODIFIER(snpEff)/silent_mutation(CooVar)LOC_Os03g21380.1 Alt: T| downstream_gene_variant MODIFIER(snpEff)/silent_mutation(CooVar)LOC_Os03g21380.2 Alt: T| downstream_gene_variant MODIFIER(snpEff)/sile…
vg0312219641 (J)	chr03	12219641	A	G	0.6		G -> A	7 associations mr1064 (All); LR P-value: 1.24E-36;mr1534 (All); LR P-value: 4.75E-41;mr1604 (All); LR P-value: 2.57E-07;mr1781 (All); LR P-value: 8.58E-07;mr1064_2 (All); LR P-value: 9.51E-58;mr1350_2 (All); LR P-value: 7.66E-24;mr1913_2 (All); LR P-value: 1.08E-30	intergenic_region/ upstream_gene_variant/ downstream_gene_variant LOC_Os03g21360.1 Alt: A| upstream_gene_variant MODIFIER(snpEff)/silent_mutation(CooVar)LOC_Os03g21370.1 Alt: A| upstream_gene_variant MODIFIER(snpEff)/silent_mutation(CooVar)LOC_Os03g21380.1 Alt: A| downstream_gene_variant MODIFIER(snpEff)/silent_mutation(CooVar)LOC_Os03g21380.2 Alt: A| downstream_gene_variant MODIFIER(snpEff)/sile…
vg0312219670 (J)	chr03	12219670	C	T	0.501		C -> T	7 associations mr1034 (All); LR P-value: 1.10E-13;mr1321 (All); LR P-value: 6.85E-07;mr1457 (All); LR P-value: 4.35E-09;mr1717 (All); LR P-value: 4.24E-08;mr1164_2 (All); LR P-value: 8.55E-21;mr1376_2 (All); LR P-value: 2.78E-07;mr1431_2 (All); LR P-value: 8.26E-08	intergenic_region/ upstream_gene_variant/ downstream_gene_variant LOC_Os03g21360.1 Alt: T| upstream_gene_variant MODIFIER(snpEff)/silent_mutation(CooVar)LOC_Os03g21370.1 Alt: T| upstream_gene_variant MODIFIER(snpEff)/silent_mutation(CooVar)LOC_Os03g21380.1 Alt: T| downstream_gene_variant MODIFIER(snpEff)/silent_mutation(CooVar)LOC_Os03g21380.2 Alt: T| downstream_gene_variant MODIFIER(snpEff)/sile…
vg0312219702 (J)	chr03	12219702	GC	G	0.964		GC -> G	NA	intergenic_region/ upstream_gene_variant/ downstream_gene_variant LOC_Os03g21360.1 Alt: G| upstream_gene_variant MODIFIER(snpEff)/silent_mutation(CooVar)LOC_Os03g21370.1 Alt: G| upstream_gene_variant MODIFIER(snpEff)/silent_mutation(CooVar)LOC_Os03g21380.1 Alt: G| downstream_gene_variant MODIFIER(snpEff)/silent_mutation(CooVar)LOC_Os03g21380.2 Alt: G| downstream_gene_variant MODIFIER(snpEff)/sile…
vg0312219705 (J)	chr03	12219705	CA	C	0.934		CA -> C,CAA	NA	intergenic_region/ upstream_gene_variant/ downstream_gene_variant LOC_Os03g21360.1 Alt: C| upstream_gene_variant MODIFIER(snpEff)/silent_mutation(CooVar)LOC_Os03g21370.1 Alt: C| upstream_gene_variant MODIFIER(snpEff)/silent_mutation(CooVar)LOC_Os03g21380.1 Alt: C| downstream_gene_variant MODIFIER(snpEff)/silent_mutation(CooVar)LOC_Os03g21380.2 Alt: C| downstream_gene_variant MODIFIER(snpEff)/sile…
vg0312219758 (J)	chr03	12219758	G	C	0.5		G -> C	6 associations mr1034 (All); LR P-value: 9.62E-14;mr1321 (All); LR P-value: 6.16E-07;mr1457 (All); LR P-value: 3.85E-09;mr1717 (All); LR P-value: 5.15E-08;mr1164_2 (All); LR P-value: 8.84E-21;mr1431_2 (All); LR P-value: 1.07E-07	intergenic_region/ upstream_gene_variant/ downstream_gene_variant LOC_Os03g21360.1 Alt: C| upstream_gene_variant MODIFIER(snpEff)/silent_mutation(CooVar)LOC_Os03g21370.1 Alt: C| upstream_gene_variant MODIFIER(snpEff)/silent_mutation(CooVar)LOC_Os03g21380.1 Alt: C| downstream_gene_variant MODIFIER(snpEff)/silent_mutation(CooVar)LOC_Os03g21380.2 Alt: C| downstream_gene_variant MODIFIER(snpEff)/sile…
vg0312219759 (J)	chr03	12219759	T	A	0.501		T -> A	6 associations mr1034 (All); LR P-value: 9.62E-14;mr1321 (All); LR P-value: 6.16E-07;mr1457 (All); LR P-value: 3.85E-09;mr1717 (All); LR P-value: 5.15E-08;mr1164_2 (All); LR P-value: 8.84E-21;mr1431_2 (All); LR P-value: 1.07E-07	intergenic_region/ upstream_gene_variant/ downstream_gene_variant LOC_Os03g21360.1 Alt: A| upstream_gene_variant MODIFIER(snpEff)/silent_mutation(CooVar)LOC_Os03g21370.1 Alt: A| upstream_gene_variant MODIFIER(snpEff)/silent_mutation(CooVar)LOC_Os03g21380.1 Alt: A| downstream_gene_variant MODIFIER(snpEff)/silent_mutation(CooVar)LOC_Os03g21380.2 Alt: A| downstream_gene_variant MODIFIER(snpEff)/sile…
